# Supplementary material for: Cell Line-Dependent Internalization, Persistence, and Immunomodulatory Effects of Staphylococcus aureus in Triple-Negative Breast Cancer
Source: Cancers (Basel). 2025 Sep 9;17(18):2947. doi: 10.3390/cancers17182947 (PMC12469023; doi:10.3390/cancers17182947)
Supplement: Supplementary file 1 [file cancers-17-02947-s001.zip]

Archive with 2 entries (2 files):
- Supplementary file.pdf
- Supplementary tables.xlsx
