# Supplementary material for: Cell Line-Dependent Internalization, Persistence, and Immunomodulatory Effects of Staphylococcus aureus in Triple-Negative Breast Cancer
Source: Cancers (Basel). 2025 Sep 9;17(18):2947. doi: 10.3390/cancers17182947 (PMC12469023; doi:10.3390/cancers17182947)
Supplement: Supplementary file 1 [file cancers-17-02947-s001.zip › Supplementary tables.xlsx]

## Sheet: Table S1
Table S1: Mixed-Effects Model with Tukey's multiple comparison for S. aureus positive cells population (%). Tukey's Multiple comparison was used to compare different infection condition within each cell line, and compare same infection conditions between cell lines.
Tukey's multiple comparisons test	Mean Diff.	95.00% CI of diff.	Summary	Adjusted P Value
MDA-MB-468
MOI 10 vs. MOI 50	-30.75	-37.28 to -24.22	****	<0.0001
MOI 10 vs. MOI 200	-31.45	-34.17 to -28.73	*	0.0211
MOI 50 vs. MOI 200	-1.6	-10.68 to 7.478	ns	0.2858
MDA-MB-231
MOI 10 vs. MOI 50	-34.1	-39.99 to -28.21	****	<0.0001
MOI 10 vs. MOI 200	-40.83	-46.05 to -35.61	****	<0.0001
MOI 50 vs. MOI 200	-6.733	-11.01 to -2.454	**	0.0085
MDA-MB-453
MOI 10 vs. MOI 50	-3.813	-4.593 to -3.034	****	<0.0001
MOI 10 vs. MOI 200	-27.19	-36.28 to -18.10	***	0.0005
MOI 50 vs. MOI 200	-23.38	-32.82 to -13.94	**	0.0011
MCF-12A
MOI 10 vs. MOI 50	-23.57	-38.16 to -8.977	*	0.0198
MOI 10 vs. MOI 200	-52.03	-65.66 to -38.41	**	0.0031
MOI 50 vs. MOI 200	-22.95	-33.09 to -12.81	**	0.0017
BT-549
MOI 10 vs. MOI 50	-11.8	-18.41 to -5.190	**	0.0069
MOI 10 vs. MOI 200	-42.4	-46.71 to -38.09	****	<0.0001
MOI 50 vs. MOI 200	-30.6	-35.19 to -26.01	****	<0.0001
Hs758T
MOI 10 vs. MOI 50	-20.2	-25.41 to -14.99	***	0.0004
MOI 10 vs. MOI 200	-51.4	-56.76 to -46.04	****	<0.0001
MOI 50 vs. MOI 200	-31.2	-32.53 to -29.87	****	<0.0001
CAL-51
MOI 10 vs. MOI 50	-0.6	-3.495 to 2.295	ns	0.756
MOI 10 vs. MOI 200	-5	-7.520 to -2.480	**	0.0047
MOI 50 vs. MOI 200	-4.4	-7.067 to -1.733	**	0.0092
Tukey's multiple comparisons test	Mean Diff.	95.00% CI of diff.	Summary	Adjusted P Value
MOI 10
MDA-MB-468 vs. MDA-MB-231	12.5	6.271 to 18.73	***	0.0007
MDA-MB-468 vs. MDA-MB-453	66.51	60.48 to 72.53	****	<0.0001
MDA-MB-468 vs. MCF-12A	57.83	48.80 to 66.86	****	<0.0001
MDA-MB-231 vs. MDA-MB-453	54.01	49.79 to 58.22	****	<0.0001
MDA-MB-231 vs. MCF-12A	45.33	36.00 to 54.67	***	0.0003
MDA-MB-453 vs. MCF-12A	-8.673	-21.47 to 4.125	ns	0.1037
MDA-MB-468 vs. MCF-12A	57.65	52.76 to 62.53	Yes	****
MDA-MB-468 vs. BT-549	42.87	37.98 to 47.75	****	<0.0001
MDA-MB-468 vs. Hs578T	39.47	34.58 to 44.35	****	<0.0001
MDA-MB-468 vs. CAL-51	60.27	55.38 to 65.15	****	<0.0001
MDA-MB-231 vs. BT-549	30.37	25.48 to 35.25	****	<0.0001
MDA-MB-231 vs. Hs578T	26.97	22.08 to 31.85	****	<0.0001
MDA-MB-231 vs. CAL-51	47.77	42.88 to 52.65	****	<0.0001
MDA-MB-453 vs. BT-549	-23.64	-28.52 to -18.76	****	<0.0001
MDA-MB-453 vs. Hs578T	-27.04	-31.92 to -22.16	****	<0.0001
MDA-MB-453 vs. CAL-51	-6.24	-11.12 to -1.356	**	0.0057
MCF-12A vs. BT-549	-14.78	-19.88 to -9.679	****	<0.0001
MCF-12A vs. Hs578T	-18.18	-23.28 to -13.08	****	<0.0001
MCF-12A vs. CAL-51	2.62	-2.481 to 7.721	ns	0.6724
BT-549 vs. Hs578T	-3.4	-8.501 to 1.701	ns	0.3779
BT-549 vs. CAL-51	17.4	12.30 to 22.50	****	<0.0001
Hs578T vs. CAL-51	20.8	15.70 to 25.90	****	<0.0001
MOI 50
MDA-MB-468 vs. MDA-MB-231	9.15	5.154 to 13.15	***	0.0004
MDA-MB-468 vs. MDA-MB-453	93.44	91.29 to 95.60	****	<0.0001
MDA-MB-468 vs. MCF-12A	64.17	61.72 to 66.61	****	<0.0001
MDA-MB-231 vs. MDA-MB-453	84.29	80.32 to 88.27	****	<0.0001
MDA-MB-231 vs. MCF-12A	55.02	51.05 to 58.98	****	<0.0001
MDA-MB-453 vs. MCF-12A	-29.28	-31.20 to -27.35	****	<0.0001
MDA-MB-468 vs. BT-549	61.82	58.76 to 64.88	****	<0.0001
MDA-MB-468 vs. Hs578T	50.02	46.96 to 53.08	****	<0.0001
MDA-MB-468 vs. CAL-51	90.42	87.36 to 93.48	****	<0.0001
MDA-MB-231 vs. BT-549	52.67	49.61 to 55.73	****	<0.0001
MDA-MB-231 vs. Hs578T	40.87	37.81 to 43.93	****	<0.0001
MDA-MB-231 vs. CAL-51	81.27	78.21 to 84.33	****	<0.0001
MDA-MB-453 vs. BT-549	-31.63	-34.69 to -28.57	****	<0.0001
MDA-MB-453 vs. Hs578T	-43.43	-46.49 to -40.37	****	<0.0001
MDA-MB-453 vs. CAL-51	-3.027	-6.087 to 0.03350	ns	0.0541
MCF-12A vs. BT-549	-2.35	-5.410 to 0.7102	ns	0.2259
MCF-12A vs. Hs578T	-14.15	-17.21 to -11.09	****	<0.0001
MCF-12A vs. CAL-51	26.25	23.19 to 29.31	****	<0.0001
BT-549 vs. Hs578T	-11.8	-15.00 to -8.604	****	<0.0001
BT-549 vs. CAL-51	28.6	25.40 to 31.80	****	<0.0001
Hs578T vs. CAL-51	40.4	37.20 to 43.60	****	<0.0001
MOI 200
MDA-MB-468 vs. MDA-MB-231	4.25	-0.3034 to 8.803	ns	0.0653
MDA-MB-468 vs. MDA-MB-453	71.9	61.56 to 82.24	****	<0.0001
MDA-MB-468 vs. MCF-12A	43.05	32.63 to 53.47	****	<0.0001
MDA-MB-231 vs. MDA-MB-453	67.65	57.41 to 77.89	****	<0.0001
MDA-MB-231 vs. MCF-12A	38.8	28.48 to 49.12	****	<0.0001
MDA-MB-453 vs. MCF-12A	-28.85	-41.08 to -16.62	***	0.0001
MDA-MB-468 vs. BT-549	33.23	23.18 to 43.29	****	<0.0001
MDA-MB-468 vs. Hs578T	20.83	10.78 to 30.89	****	<0.0001
MDA-MB-468 vs. CAL-51	88.03	77.98 to 98.09	****	<0.0001
MDA-MB-231 vs. BT-549	28.8	20.46 to 37.14	****	<0.0001
MDA-MB-231 vs. Hs578T	16.4	8.065 to 24.74	****	<0.0001
MDA-MB-231 vs. CAL-51	83.6	75.26 to 91.94	****	<0.0001
MDA-MB-453 vs. BT-549	-38.85	-47.19 to -30.51	****	<0.0001
MDA-MB-453 vs. Hs578T	-51.25	-59.59 to -42.91	****	<0.0001
MDA-MB-453 vs. CAL-51	15.95	7.615 to 24.29	****	<0.0001
MCF-12A vs. BT-549	-10	-18.34 to -1.665	*	0.011
MCF-12A vs. Hs578T	-22.4	-30.74 to -14.06	****	<0.0001
MCF-12A vs. CAL-51	44.8	36.46 to 53.14	****	<0.0001
BT-549 vs. Hs578T	-12.4	-21.11 to -3.694	**	0.0017
BT-549 vs. CAL-51	54.8	46.09 to 63.51	****	<0.0001
Hs578T vs. CAL-51	67.2	58.49 to 75.91	****	<0.0001

## Sheet: Table S2
Table S2 Mixed-Effects Model with Tukey's multiple comparison for S. aureus geometric mean fluoresence intensity (%). Tukey's Multiple comparison was used to compare different infection condition within each cell line, and compare same infection conditions between cell lines.
Tukey's multiple comparisons test	Mean Diff.	95.00% CI of diff.	Summary	Adjusted P Value
MDA-MB-468
MOI 10 vs. MOI 50	-376563	-459086 to -294039	****	<0.0001
MOI 10 vs. MOI 200	-723322	-1284845 to -161798	*	0.0362
MOI 50 vs. MOI 200	-373500	-890949 to 143949	ns	0.0716
MDA-MB-231
MOI 10 vs. MOI 50	-124776	-140556 to -108996	****	<0.0001
MOI 10 vs. MOI 200	-199070	-218981 to -179159	****	<0.0001
MOI 50 vs. MOI 200	-74294	-99981 to -48607	***	0.0005
MDA-MB-453
MOI 10 vs. MOI 50	-1104	-5604 to 3396	ns	0.7202
MOI 10 vs. MOI 200	-19952	-23193 to -16710	****	<0.0001
MOI 50 vs. MOI 200	-18848	-22671 to -15024	****	<0.0001
MCF-12A
MOI 10 vs. MOI 50	-5464	-12804 to 1877	ns	0.0867
MOI 10 vs. MOI 200	-13481	-29464 to 2503	ns	0.0689
MOI 50 vs. MOI 200	-9757	-13339 to -6175	***	0.0007
BT-549
MOI 10 vs. MOI 50	-63169	-84117 to -42221	****	<0.0001
MOI 10 vs. MOI 200	-99020	-119968 to -78072	****	<0.0001
MOI 50 vs. MOI 200	-35851	-56799 to -14903	***	0.0003
Hs758T
MOI 10 vs. MOI 50	-38932	-59880 to -17984	****	<0.0001
MOI 10 vs. MOI 200	-97580	-118528 to -76632	****	<0.0001
MOI 50 vs. MOI 200	-58647	-79595 to -37699	****	<0.0001
CAL-51
MOI 10 vs. MOI 50	-10011	-32230 to 12207	ns	0.5328
MOI 10 vs. MOI 200	-7753	-29972 to 14466	ns	0.6846
MOI 50 vs. MOI 200	2258	-18690 to 23206	ns	0.9643
Tukey's multiple comparisons test	Mean Diff.	95.00% CI of diff.	Summary	Adjusted P Value
MOI 10
MDA-MB-468 vs. MDA-MB-231	39036	7993 to 70079	*	0.0205
MDA-MB-468 vs. MDA-MB-453	110431	79511 to 141351	***	0.0001
MDA-MB-468 vs. MCF-12A	106767	75819 to 137714	***	0.0002
MDA-MB-231 vs. MDA-MB-453	71395	66755 to 76035	****	<0.0001
MDA-MB-231 vs. MCF-12A	67731	61595 to 73867	****	<0.0001
MDA-MB-453 vs. MCF-12A	-3664	-9640 to 2312	ns	0.248
MDA-MB-468 vs. BT-549	82713	66053 to 99373	****	<0.0001
MDA-MB-468 vs. Hs578T	69313	52653 to 85973	****	<0.0001
MDA-MB-468 vs. CAL-51	113104	95344 to 130864	****	<0.0001
MDA-MB-231 vs. BT-549	43676	27016 to 60336	****	<0.0001
MDA-MB-231 vs. Hs578T	30276	13616 to 46936	****	<0.0001
MDA-MB-231 vs. CAL-51	74068	56308 to 91828	****	<0.0001
MDA-MB-453 vs. BT-549	-28719	-45379 to -12059	***	0.0001
MDA-MB-453 vs. Hs578T	-42119	-58779 to -25459	****	<0.0001
MDA-MB-453 vs. CAL-51	1673	-16087 to 19433	ns	>0.9999
MCF-12A vs. BT-549	-23955	-40615 to -7295	**	0.0015
MCF-12A vs. Hs578T	-37355	-54015 to -20695	****	<0.0001
MCF-12A vs. CAL-51	6437	-11323 to 24197	ns	0.9099
BT-549 vs. Hs578T	-13400	-30801 to 4001	ns	0.2222
BT-549 vs. CAL-51	30392	11935 to 48848	***	0.0002
Hs578T vs. CAL-51	43792	25335 to 62248	****	<0.0001
MOI 50
MDA-MB-468 vs. MDA-MB-231	290823	218005 to 363640	****	<0.0001
MDA-MB-468 vs. MDA-MB-453	485890	412232 to 559547	****	<0.0001
MDA-MB-468 vs. MCF-12A	476516	402876 to 550157	****	<0.0001
MDA-MB-231 vs. MDA-MB-453	195067	177530 to 212604	****	<0.0001
MDA-MB-231 vs. MCF-12A	185694	168220 to 203167	****	<0.0001
MDA-MB-453 vs. MCF-12A	-9374	-11576 to -7171	****	<0.0001
MDA-MB-468 vs. MCF-12A	476516	442106 to 510926	****	<0.0001
MDA-MB-468 vs. BT-549	396606	362195 to 431016	****	<0.0001
MDA-MB-468 vs. Hs578T	407110	372700 to 441520	****	<0.0001
MDA-MB-468 vs. CAL-51	479668	445258 to 514078	****	<0.0001
MDA-MB-231 vs. BT-549	105783	71373 to 140193	****	<0.0001
MDA-MB-231 vs. Hs578T	116287	81877 to 150697	****	<0.0001
MDA-MB-231 vs. CAL-51	188846	154435 to 223256	****	<0.0001
MDA-MB-453 vs. BT-549	-89284	-123694 to -54874	****	<0.0001
MDA-MB-453 vs. Hs578T	-78780	-113190 to -44370	****	<0.0001
MDA-MB-453 vs. CAL-51	-6222	-40632 to 28188	ns	0.9974
MCF-12A vs. BT-549	-79911	-114321 to -45501	****	<0.0001
MCF-12A vs. Hs578T	-69407	-103817 to -34997	****	<0.0001
MCF-12A vs. CAL-51	3152	-31258 to 37562	ns	>0.9999
BT-549 vs. Hs578T	10504	-23906 to 44914	ns	0.9604
BT-549 vs. CAL-51	83063	48653 to 117473	****	<0.0001
Hs578T vs. CAL-51	72559	38148 to 106969	****	<0.0001
MOI 200
MDA-MB-468 vs. MDA-MB-231	563362	532281 to 594443	****	<0.0001
MDA-MB-468 vs. MDA-MB-453	813876	719126 to 908625	*	0.0148
MDA-MB-468 vs. MCF-12A	813593	735193 to 891992	**	0.0089
MDA-MB-231 vs. MDA-MB-453	250514	227823 to 273204	****	<0.0001
MDA-MB-231 vs. MCF-12A	250231	227678 to 272784	****	<0.0001
MDA-MB-453 vs. MCF-12A	-282.8	-6320 to 5754	ns	0.9988
MDA-MB-468 vs. BT-549	718755	697439 to 740071	****	<0.0001
MDA-MB-468 vs. Hs578T	706795	685480 to 728111	****	<0.0001
MDA-MB-468 vs. CAL-51	840413	819098 to 861729	****	<0.0001
MDA-MB-231 vs. BT-549	143726	126052 to 161400	****	<0.0001
MDA-MB-231 vs. Hs578T	131767	114093 to 149441	****	<0.0001
MDA-MB-231 vs. CAL-51	265385	247711 to 283059	****	<0.0001
MDA-MB-453 vs. BT-549	-106787	-124461 to -89113	****	<0.0001
MDA-MB-453 vs. Hs578T	-118747	-136421 to -101073	****	<0.0001
MDA-MB-453 vs. CAL-51	14871	-2803 to 32545	ns	0.1445
MCF-12A vs. BT-549	-106504	-124178 to -88830	****	<0.0001
MCF-12A vs. Hs578T	-118464	-136138 to -100790	****	<0.0001
MCF-12A vs. CAL-51	15154	-2520 to 32828	ns	0.1308
BT-549 vs. Hs578T	-11960	-30420 to 6500	ns	0.4071
BT-549 vs. CAL-51	121658	103198 to 140118	****	<0.0001
Hs578T vs. CAL-51	133618	115158 to 152078	****	<0.0001

## Sheet: Table S3
Table S3: One-way ANOVA with Tukey's Multiple comparison and fold-change for PD-L1 expression with bacterial infection (MOI 50) and IFNy stimulation for MDA-MB-468 at 24 and 48 h
Tukey's multiple comparisons test (1 v.s. 2)	Mean Diff.	95.00% CI of diff.	Summary	Adjusted P Value	Mean 1	Mean 2	Fold-change(Mean 2/Mean 1)
Uninfected 24h vs. IFN_24h	-58713	-78647 to -38779	****	<0.0001	5661	64374	11.3715
Uninfected 24h vs. MOI 50_24h	-1218	-21151 to 18716	ns	>0.9999	5661	6879	1.21516
Uninfected 24h vs. IFN+MOI 50_24h	-118370	-138304 to -98436	****	<0.0001	5661	124031	21.9097
Uninfected 24h vs. Base 48h	-575.3	-20509 to 19358	ns	>0.9999	5661	6237	1.10175
Uninfected 24h vs. IFN_48h	-90947	-110880 to -71013	****	<0.0001	5661	96608	17.0655
Uninfected 24h vs. MOI 50_48h	-3040	-22973 to 16894	ns	0.9997	5661	8701	1.53701
Uninfected 24h vs. IFN_48h+MOI 50	-270523	-290457 to -250590	****	<0.0001	5661	276185	48.7873
IFN_24h vs. MOI 50_24h	57495	37562 to 77429	****	<0.0001	64374	6879	0.10686
IFN_24h vs. IFN+MOI 50_24h	-59657	-79591 to -39723	****	<0.0001	64374	124031	1.92673
IFN_24h vs. Base 48h	58138	38204 to 78071	****	<0.0001	64374	6237	0.0968869
IFN_24h vs. IFN_48h	-32234	-52167 to -12300	***	0.0002	64374	96608	1.50073
IFN_24h vs. MOI 50_48h	55673	35740 to 75607	****	<0.0001	64374	8701	0.135163
IFN_24h vs. IFN_48h+MOI 50	-211810	-231744 to -191877	****	<0.0001	64374	276185	4.29032
MOI 50_24h vs. IFN+MOI 50_24h	-117152	-137086 to -97219	****	<0.0001	6879	124031	18.0304
MOI 50_24h vs. Base 48h	642.3	-19291 to 20576	ns	>0.9999	6879	6237	0.906672
MOI 50_24h vs. IFN_48h	-89729	-109663 to -69795	****	<0.0001	6879	96608	14.0439
MOI 50_24h vs. MOI 50_48h	-1822	-21756 to 18112	ns	>0.9999	6879	8701	1.26486
MOI 50_24h vs. IFN_48h+MOI 50	-269306	-289239 to -249372	****	<0.0001	6879	276185	40.149
IFN+MOI 50_24h vs. Base 48h	117795	97861 to 137728	****	<0.0001	124031	6237	0.0502858
IFN+MOI 50_24h vs. IFN_48h	27423	7490 to 47357	**	0.0019	124031	96608	0.778902
IFN+MOI 50_24h vs. MOI 50_48h	115330	95397 to 135264	****	<0.0001	124031	8701	0.0701518
IFN+MOI 50_24h vs. IFN_48h+MOI 50	-152153	-172087 to -132220	****	<0.0001	124031	276185	2.22674
Base 48h vs. IFN_48h	-90371	-110305 to -70438	****	<0.0001	6237	96608	15.4895
Base 48h vs. MOI 50_48h	-2464	-22398 to 17469	ns	>0.9999	6237	8701	1.39506
Base 48h vs. IFN_48h+MOI 50	-269948	-289882 to -250014	****	<0.0001	6237	276185	44.2817
IFN_48h vs. MOI 50_48h	87907	67973 to 107841	****	<0.0001	96608	8701	0.090065
IFN_48h vs. IFN_48h+MOI 50	-179577	-199510 to -159643	****	<0.0001	96608	276185	2.85882
MOI 50_48h vs. IFN_48h+MOI 50	-267484	-287417 to -247550	****	<0.0001	8701	276185	31.7418

## Sheet: Table S4
Table S4: One-way ANOVA with Tukey's Multiple comparison and fold-change for PD-L1 expression with bacterial infection (MOI 50, MOI 200)and IFNy stimulation for MDA-MB-231 at 24 and 48 h
Tukey's multiple comparisons test	Mean Diff.	95.00% CI of diff.	Summary	Adjusted P Value	Mean 1	Mean 2	Fold-change(Mean 2/Mean1)
Uninfected 24h vs. IFN_24h	-40121	-55808 to -24433	****	<0.0001	94746	134867	1.42346
Uninfected 24h vs. MOI 50_24h	-1589	-17277 to 14098	ns	>0.9999	94746	96336	1.01678
Uninfected 24h vs. IFN+MOI 50_24h	-59328	-75016 to -43641	****	<0.0001	94746	154075	1.62619
Uninfected 24h vs. MOI 200_24h	-11028	-26716 to 4660	ns	0.3661	94746	105774	1.1164
Uninfected 24h vs. IFN+ 200_24h	-103684	-119372 to -87997	****	<0.0001	94746	198431	2.09435
Uninfected 24h vs. Base 48h	-5908	-21595 to 9780	ns	0.9611	94746	100654	1.06236
Uninfected 24h vs. IFN_48h	-56129	-71817 to -40442	****	<0.0001	94746	150876	1.59243
Uninfected 24h vs. MOI 50_48h	-8485	-24172 to 7203	ns	0.7193	94746	103231	1.08956
Uninfected 24h vs. IFN_48h+MOI 50	-74659	-90346 to -58971	****	<0.0001	94746	169405	1.78799
Uninfected 24h vs. MOI 200_48h	-11114	-26802 to 4574	ns	0.3556	94746	105860	1.1173
Uninfected 24h vs. IFN+ 200_48h	-111245	-126933 to -95558	****	<0.0001	94746	205992	2.17415
IFN_24h vs. MOI 50_24h	38531	22844 to 54219	****	<0.0001	134867	96336	0.714304
IFN_24h vs. IFN+MOI 50_24h	-19208	-34895 to -3520	**	0.008	134867	154075	1.14242
IFN_24h vs. MOI 200_24h	29093	13405 to 44780	****	<0.0001	134867	105774	0.784284
IFN_24h vs. IFN+ 200_24h	-63564	-79251 to -47876	****	<0.0001	134867	198431	1.47131
IFN_24h vs. Base 48h	34213	18525 to 49901	****	<0.0001	134867	100654	0.74632
IFN_24h vs. IFN_48h	-16009	-31696 to -320.9	*	0.0426	134867	150876	1.1187
IFN_24h vs. MOI 50_48h	31636	15948 to 47324	****	<0.0001	134867	103231	0.765428
IFN_24h vs. IFN_48h+MOI 50	-34538	-50226 to -18850	****	<0.0001	134867	169405	1.25609
IFN_24h vs. MOI 200_48h	29007	13319 to 44694	****	<0.0001	134867	105860	0.784921
IFN_24h vs. IFN+ 200_48h	-71125	-86812 to -55437	****	<0.0001	134867	205992	1.52737
MOI 50_24h vs. IFN+MOI 50_24h	-57739	-73427 to -42051	****	<0.0001	96336	154075	1.59935
MOI 50_24h vs. MOI 200_24h	-9439	-25126 to 6249	ns	0.5838	96336	105774	1.09797
MOI 50_24h vs. IFN+ 200_24h	-102095	-117783 to -86407	****	<0.0001	96336	198431	2.05978
MOI 50_24h vs. Base 48h	-4318	-20006 to 11369	ns	0.9964	96336	100654	1.04482
MOI 50_24h vs. IFN_48h	-54540	-70228 to -38852	****	<0.0001	96336	150876	1.56614
MOI 50_24h vs. MOI 50_48h	-6895	-22583 to 8792	ns	0.8985	96336	103231	1.07157
MOI 50_24h vs. IFN_48h+MOI 50	-73069	-88757 to -57382	****	<0.0001	96336	169405	1.75848
MOI 50_24h vs. MOI 200_48h	-9525	-25212 to 6163	ns	0.5713	96336	105860	1.09886
MOI 50_24h vs. IFN+ 200_48h	-109656	-125344 to -93968	****	<0.0001	96336	205992	2.13827
IFN+MOI 50_24h vs. MOI 200_24h	48300	32613 to 63988	****	<0.0001	154075	105774	0.68651
IFN+MOI 50_24h vs. IFN+ 200_24h	-44356	-60044 to -28668	****	<0.0001	154075	198431	1.28789
IFN+MOI 50_24h vs. Base 48h	53421	37733 to 69108	****	<0.0001	154075	100654	0.653279
IFN+MOI 50_24h vs. IFN_48h	3199	-12489 to 18887	ns	0.9998	154075	150876	0.979237
IFN+MOI 50_24h vs. MOI 50_48h	50844	35156 to 66531	****	<0.0001	154075	103231	0.670005
IFN+MOI 50_24h vs. IFN_48h+MOI 50	-15330	-31018 to 357.4	ns	0.0596	154075	169405	1.0995
IFN+MOI 50_24h vs. MOI 200_48h	48214	32527 to 63902	****	<0.0001	154075	105860	0.687068
IFN+MOI 50_24h vs. IFN+ 200_48h	-51917	-67605 to -36229	****	<0.0001	154075	205992	1.33696
MOI 200_24h vs. IFN+ 200_24h	-92656	-108344 to -76969	****	<0.0001	105774	198431	1.87599
MOI 200_24h vs. Base 48h	5120	-10567 to 20808	ns	0.986	105774	100654	0.951595
MOI 200_24h vs. IFN_48h	-45101	-60789 to -29414	****	<0.0001	105774	150876	1.4264
MOI 200_24h vs. MOI 50_48h	2543	-13144 to 18231	ns	>0.9999	105774	103231	0.975958
MOI 200_24h vs. IFN_48h+MOI 50	-63631	-79318 to -47943	****	<0.0001	105774	169405	1.60158
MOI 200_24h vs. MOI 200_48h	-86	-15774 to 15602	ns	>0.9999	105774	105860	1.00081
MOI 200_24h vs. IFN+ 200_48h	-100217	-115905 to -84530	****	<0.0001	105774	205992	1.94747
IFN+ 200_24h vs. Base 48h	97777	82089 to 113464	****	<0.0001	198431	100654	0.507249
IFN+ 200_24h vs. IFN_48h	47555	31867 to 63243	****	<0.0001	198431	150876	0.760345
IFN+ 200_24h vs. MOI 50_48h	95200	79512 to 110887	****	<0.0001	198431	103231	0.520236
IFN+ 200_24h vs. IFN_48h+MOI 50	29026	13338 to 44713	****	<0.0001	198431	169405	0.853722
IFN+ 200_24h vs. MOI 200_48h	92570	76883 to 108258	****	<0.0001	198431	105860	0.533485
IFN+ 200_24h vs. IFN+ 200_48h	-7561	-23249 to 8127	ns	0.834	198431	205992	1.0381
Base 48h vs. IFN_48h	-50222	-65909 to -34534	****	<0.0001	100654	150876	1.49896
Base 48h vs. MOI 50_48h	-2577	-18265 to 13111	ns	>0.9999	100654	103231	1.0256
Base 48h vs. IFN_48h+MOI 50	-68751	-84439 to -53063	****	<0.0001	100654	169405	1.68304
Base 48h vs. MOI 200_48h	-5206	-20894 to 10481	ns	0.9842	100654	105860	1.05172
Base 48h vs. IFN+ 200_48h	-105338	-121025 to -89650	****	<0.0001	100654	205992	2.04654
IFN_48h vs. MOI 50_48h	47645	31957 to 63332	****	<0.0001	150876	103231	0.684211
IFN_48h vs. IFN_48h+MOI 50	-18529	-34217 to -2842	*	0.0115	150876	169405	1.12281
IFN_48h vs. MOI 200_48h	45015	29328 to 60703	****	<0.0001	150876	105860	0.701636
IFN_48h vs. IFN+ 200_48h	-55116	-70804 to -39428	****	<0.0001	150876	205992	1.36531
MOI 50_48h vs. IFN_48h+MOI 50	-66174	-81862 to -50486	****	<0.0001	103231	169405	1.64103
MOI 50_48h vs. MOI 200_48h	-2629	-18317 to 13058	ns	>0.9999	103231	105860	1.02547
MOI 50_48h vs. IFN+ 200_48h	-102761	-118448 to -87073	****	<0.0001	103231	205992	1.99545
IFN_48h+MOI 50 vs. MOI 200_48h	63545	47857 to 79232	****	<0.0001	169405	105860	0.624893
IFN_48h+MOI 50 vs. IFN+ 200_48h	-36587	-52274 to -20899	****	<0.0001	169405	205992	1.21597
MOI 200_48h vs. IFN+ 200_48h	-100131	-115819 to -84444	****	<0.0001	105860	205992	1.94589

## Sheet: Table S5
Table S5: One-way ANOVA with Tukey's Multiple comparison and fold-change for PD-L1 expression with bacterial infection (MOI 50, MOI 200) and IFNy stimulation for MDA-MB-453 at 24 and 48 h
Tukey's multiple comparisons test (1 v.s. 2)	Mean Diff.	95.00% CI of diff.	Summary	Adjusted P Value		Mean 1	Mean 2	Fold-Change (Mean 2/Mean1)
Uninfected 24h vs. IFN_24h	-25038	-27217 to -22860	****	<0.0001	A-B	6853	31891	4.65358
Uninfected 24h vs. MOI 50_24h	-132.2	-2311 to 2046	ns	>0.9999	A-C	6853	6985	1.01926
Uninfected 24h vs. IFN+MOI 50_24h	-24111	-26289 to -21932	****	<0.0001	A-D	6853	30964	4.51831
Uninfected 24h vs. MOI 200_24h	-224.5	-2403 to 1954	ns	>0.9999	A-E	6853	7077	1.03269
Uninfected 24h vs. IFN+ 200_24h	-25194	-27372 to -23015	****	<0.0001	A-F	6853	32046	4.6762
Uninfected 24h vs. Base 48h	69.5	-2109 to 2248	ns	>0.9999	A-G	6853	6783	0.989785
Uninfected 24h vs. IFN_48h	-22626	-24804 to -20447	****	<0.0001	A-H	6853	29478	4.30147
Uninfected 24h vs. MOI 50_48h	-180.8	-2359 to 1998	ns	>0.9999	A-I	6853	7034	1.02641
Uninfected 24h vs. IFN_48h+MOI 50	-21843	-24021 to -19664	****	<0.0001	A-J	6853	28695	4.18722
Uninfected 24h vs. MOI 200_48h	15.5	-2163 to 2194	ns	>0.9999	A-K	6853	6837	0.997665
Uninfected 24h vs. IFN+ 200_48h	-22465	-24643 to -20287	****	<0.0001	A-L	6853	29318	4.27813
IFN_24h vs. MOI 50_24h	24906	22728 to 27085	****	<0.0001	B-C	31891	6985	0.219027
IFN_24h vs. IFN+MOI 50_24h	927.7	-1251 to 3106	ns	0.9484	B-D	31891	30964	0.970932
IFN_24h vs. MOI 200_24h	24814	22635 to 26992	****	<0.0001	B-E	31891	7077	0.221912
IFN_24h vs. IFN+ 200_24h	-155.2	-2334 to 2023	ns	>0.9999	B-F	31891	32046	1.00486
IFN_24h vs. Base 48h	25108	22929 to 27286	****	<0.0001	B-G	31891	6783	0.212693
IFN_24h vs. IFN_48h	2413	234.4 to 4591	*	0.0179	B-H	31891	29478	0.924336
IFN_24h vs. MOI 50_48h	24858	22679 to 27036	****	<0.0001	B-I	31891	7034	0.220564
IFN_24h vs. IFN_48h+MOI 50	3196	1017 to 5374	***	0.0003	B-J	31891	28695	0.899784
IFN_24h vs. MOI 200_48h	25054	22875 to 27232	****	<0.0001	B-K	31891	6837	0.214387
IFN_24h vs. IFN+ 200_48h	2573	394.9 to 4752	**	0.0084	B-L	31891	29318	0.919319
MOI 50_24h vs. IFN+MOI 50_24h	-23979	-26157 to -21800	****	<0.0001	C-D	6985	30964	4.43293
MOI 50_24h vs. MOI 200_24h	-92.33	-2271 to 2086	ns	>0.9999	C-E	6985	7077	1.01317
MOI 50_24h vs. IFN+ 200_24h	-25061	-27240 to -22883	****	<0.0001	C-F	6985	32046	4.58783
MOI 50_24h vs. Base 48h	201.7	-1977 to 2380	ns	>0.9999	C-G	6985	6783	0.971081
MOI 50_24h vs. IFN_48h	-22493	-24672 to -20315	****	<0.0001	C-H	6985	29478	4.22019
MOI 50_24h vs. MOI 50_48h	-48.67	-2227 to 2130	ns	>0.9999	C-I	6985	7034	1.00702
MOI 50_24h vs. IFN_48h+MOI 50	-21710	-23889 to -19532	****	<0.0001	C-J	6985	28695	4.10809
MOI 50_24h vs. MOI 200_48h	147.7	-2031 to 2326	ns	>0.9999	C-K	6985	6837	0.978812
MOI 50_24h vs. IFN+ 200_48h	-22333	-24511 to -20154	****	<0.0001	C-L	6985	29318	4.19728
IFN+MOI 50_24h vs. MOI 200_24h	23886	21708 to 26065	****	<0.0001	D-E	30964	7077	0.228556
IFN+MOI 50_24h vs. IFN+ 200_24h	-1083	-3261 to 1096	ns	0.8656	D-F	30964	32046	1.03494
IFN+MOI 50_24h vs. Base 48h	24180	22002 to 26359	****	<0.0001	D-G	30964	6783	0.219061
IFN+MOI 50_24h vs. IFN_48h	1485	-693.2 to 3664	ns	0.4758	D-H	30964	29478	0.952009
IFN+MOI 50_24h vs. MOI 50_48h	23930	21751 to 26108	****	<0.0001	D-I	30964	7034	0.227167
IFN+MOI 50_24h vs. IFN_48h+MOI 50	2268	89.77 to 4447	*	0.0342	D-J	30964	28695	0.926721
IFN+MOI 50_24h vs. MOI 200_48h	24126	21948 to 26305	****	<0.0001	D-K	30964	6837	0.220805
IFN+MOI 50_24h vs. IFN+ 200_48h	1646	-532.7 to 3824	ns	0.3202	D-L	30964	29318	0.946841
MOI 200_24h vs. IFN+ 200_24h	-24969	-27147 to -22791	****	<0.0001	E-F	7077	32046	4.52819
MOI 200_24h vs. Base 48h	294	-1884 to 2472	ns	>0.9999	E-G	7077	6783	0.958457
MOI 200_24h vs. IFN_48h	-22401	-24579 to -20223	****	<0.0001	E-H	7077	29478	4.16532
MOI 200_24h vs. MOI 50_48h	43.67	-2135 to 2222	ns	>0.9999	E-I	7077	7034	0.993924
MOI 200_24h vs. IFN_48h+MOI 50	-21618	-23796 to -19440	****	<0.0001	E-J	7077	28695	4.05468
MOI 200_24h vs. MOI 200_48h	240	-1938 to 2418	ns	>0.9999	E-K	7077	6837	0.966087
MOI 200_24h vs. IFN+ 200_48h	-22241	-24419 to -20062	****	<0.0001	E-L	7077	29318	4.14272
IFN+ 200_24h vs. Base 48h	25263	23085 to 27441	****	<0.0001	F-G	32046	6783	0.211664
IFN+ 200_24h vs. IFN_48h	2568	389.6 to 4746	**	0.0086	F-H	32046	29478	0.919865
IFN+ 200_24h vs. MOI 50_48h	25013	22834 to 27191	****	<0.0001	F-I	32046	7034	0.219497
IFN+ 200_24h vs. IFN_48h+MOI 50	3351	1173 to 5529	***	0.0001	F-J	32046	28695	0.895432
IFN+ 200_24h vs. MOI 200_48h	25209	23031 to 27387	****	<0.0001	F-K	32046	6837	0.21335
IFN+ 200_24h vs. IFN+ 200_48h	2729	550.1 to 4907	**	0.0039	F-L	32046	29318	0.914872
Base 48h vs. IFN_48h	-22695	-24873 to -20517	****	<0.0001	G-H	6783	29478	4.34586
Base 48h vs. MOI 50_48h	-250.3	-2429 to 1928	ns	>0.9999	G-I	6783	7034	1.037
Base 48h vs. IFN_48h+MOI 50	-21912	-24090 to -19734	****	<0.0001	G-J	6783	28695	4.23043
Base 48h vs. MOI 200_48h	-54	-2232 to 2124	ns	>0.9999	G-K	6783	6837	1.00796
Base 48h vs. IFN+ 200_48h	-22535	-24713 to -20356	****	<0.0001	G-L	6783	29318	4.32228
IFN_48h vs. MOI 50_48h	22445	20266 to 24623	****	<0.0001	H-I	29478	7034	0.238619
IFN_48h vs. IFN_48h+MOI 50	783	-1395 to 2961	ns	0.985	H-J	29478	28695	0.973438
IFN_48h vs. MOI 200_48h	22641	20463 to 24819	****	<0.0001	H-K	29478	6837	0.231936
IFN_48h vs. IFN+ 200_48h	160.5	-2018 to 2339	ns	>0.9999	H-L	29478	29318	0.994572
MOI 50_48h vs. IFN_48h+MOI 50	-21662	-23840 to -19483	****	<0.0001	I-J	7034	28695	4.07947
MOI 50_48h vs. MOI 200_48h	196.3	-1982 to 2375	ns	>0.9999	I-K	7034	6837	0.971993
MOI 50_48h vs. IFN+ 200_48h	-22284	-24463 to -20106	****	<0.0001	I-L	7034	29318	4.16804
IFN_48h+MOI 50 vs. MOI 200_48h	21858	19680 to 24036	****	<0.0001	J-K	28695	6837	0.238265
IFN_48h+MOI 50 vs. IFN+ 200_48h	-622.5	-2801 to 1556	ns	0.9978	J-L	28695	29318	1.02171
MOI 200_48h vs. IFN+ 200_48h	-22481	-24659 to -20302	****	<0.0001	K-L	6837	29318	4.28814

## Sheet: Table S6
Table S6: One-way ANOVA with Tukey's Multiple comparison and fold-change for PD-L1 expression with bacterial infection (MOI 200) and IFNy stimulation for MCF-12A at 24 h
Tukey's multiple comparisons test (1 v.s. 2)	Mean Diff.	95.00% CI of diff.	Summary	Adjusted P Value	Mean 1	Mean 2	Fold Change (Mean 2/ Mean 1)
Uninfected 24h vs. IFN_24h	-126388	-140782 to -111993	****	<0.0001	28483	154871	5.43731
Uninfected 24h vs. MOI 200_24h	-1437	-15831 to 12958	ns	0.9745	28483	29920	1.05045
Uninfected 24h vs. IFN+ 200_24h	-134488	-148882 to -120093	****	<0.0001	28483	162971	5.72169
IFN_24h vs. MOI 200_24h	124951	110556 to 139346	****	<0.0001	154871	29920	0.193193
IFN_24h vs. IFN+ 200_24h	-8100	-22495 to 6295	ns	0.2431	154871	162971	1.0523
MOI 200_24h vs. IFN+ 200_24h	-133051	-147446 to -118656	****	<0.0001	29920	162971	5.44689

## Sheet: Table S7
Table S7: One-way ANOVA with Tukey's Multiple comparison and fold-change for PD-L1 expression with bacterial infection (MOI 200) and IFNy stimulation for MDA-MB-231 at 6 days
Tukey's multiple comparisons test	Mean Diff.	95.00% CI of diff.	Summary	Adjusted P Value	Mean 1	Mean 2	Fold change (Mean 2/ Mean1)
Uninfected vs. IFN	-59440	-69721 to -49158	****	<0.0001	92596	152036	1.64193
Uninfected vs. MOI 200	-3848	-14130 to 6433	ns	0.6444	92596	96444	1.04156
Uninfected vs. IFN+MOI 200	-66429	-76710 to -56148	****	<0.0001	92596	159025	1.71741
IFN vs. MOI 200	55591	45310 to 65873	****	<0.0001	152036	96444	0.63435
IFN vs. IFN+MOI 200	-6989	-17271 to 3292	ns	0.2091	152036	159025	1.04597
MOI 200 vs. IFN+MOI 200	-62581	-72862 to -52299	****	<0.0001	96444	159025	1.64888

## Sheet: Table S8
Unpaired T-test	TLR2
MDA-MB-468	Mean Diff.	95.00% CI of diff.	Summary	Adjusted P Value	Mean 1	Mean 2	Fold change (Mean 2/ Mean1)
Uninfected vs. IFN	-706.7	-1266 to -147.1	*	<0.05	7600	8307	1.09303
MDA-MB-231
Uninfected vs. IFN	4573	3936 to 5210	**	<0.05 (0.006)	27067	31640	1.16895
MDA-MB-453
Uninfected vs. IFN	1309	785.1 to 1834	*	<0.05	5511	6090	1.10506
MCF-12A
Uninfected vs. IFN	743	398.4 to 1088	*	<0.05	7386	8129	1.1006
